# Supplementary material for: Plasma presepsin level is an early diagnostic marker of severe febrile neutropenia in hematologic malignancy patients
Source: BMC Infect Dis. 2017 Jan 5;17:27. doi: 10.1186/s12879-016-2116-8 (PMC5217328; doi:10.1186/s12879-016-2116-8)
Supplement: Additional file 1: Table S1. — Plasma presepsin level change over time compared with CRP in FN group (cases 1–11) and AFN group (cases 12–15). (XLSX 13 kb) [file 12879_2016_2116_MOESM1_ESM.xlsx]

## Sheet: supp table
Additional file 1: Table S1. Plasma presepsin level change over time compared with CRP in FN group (cases 1-11) and AFN group (cases 12-15)
	Presepsin is elavated in all cases except case 10 and 11.
	In case 3, presepsin is elevated earlier than CRP, and in case 4, presepsin rises before fever.
	In case 7, presepsin was elevated because of HPS. In case 11, presepsin was elevated 2 days after the onset of bacteremia.
FN group
	Case	Disease	Regimen	Event	Blood culture	Chemo day	Psp	CRP
	Case 1	AML	IDR-AraC			1	280	2.54
	Case 1					4	305	1.54
	Case 1					10	329	0.66
	Case 1			Fever	E.coli	14	760	8.56
	Case 1					18	2040	15.47
	Case 1					21	1440	30.19
	Case 2	AML	MEC-GO			0	206	0.43
	Case 2					3	135
	Case 2					6	165	0.07
	Case 2					8	148	0.04
	Case 2					10	296
	Case 2			Fever	K.pneumoniae	13	562	9.23
	Case 2					15	304	4.35
	Case 2					17	232	1.46
	Case 2					20	230	0.94
	Case 3	ALL	Ph(-)B-ALL213			0	187	0.13
	Case 3					4	243	0.46
	Case 3					7	279	0.2
	Case 3			Fever	K.pneumoniae	9	558	0.36
	Case 4	MDS	MEC-GO	*(same with case 9)		0	169	0.31
	Case 4					13	186	2.11
	Case 4				K.pneumoniae	15	341	4.13
	Case 4			Fever		16	447	21.11
	Case 4					20	192	3.66
	Case 4					22	186	8.58
	Case 4					24	256	11.82
	Case 4					27	154	3.27
	Case 5	ML	HD-MA	Tumorlysis	Negative	1	330	7.11
	Case 5			Fever	E.aerogenes	5	1810	15.78
	Case 5					8	1390	8.6
	Case 5					10	963	6.28
	Case 5					15	724	8.85
	Case 6	MM	MEL200			1	201	0.34
	Case 6			Fever	B.fragillis	11	884	11.99
	Case 6					13	876	5.79
	Case 6					15	581	2.71
	Case 7	ML	mLSG15	HPS, Fever	Negative	1	2160	16.3
	Case 7			PSL started		5	721	13.36
	Case 7				Negative	8	592	8.52
	Case 7					11	376	5.9
	Case 7					14	320	6.95	*
	Case 7					16	361	8.36
	Case 7			Fever	E gallinarum	18	644	13.86
	Case 7					21	418	7.57
	Case 8	MM	MEL200			1	116	0.07
	Case 8					3	88	0.07
	Case 8					5	98	0.08
	Case 8					8	83	0.07
	Case 8					10	234	1.12
	Case 8			Fever	S. epidermidis	12	503	21.07
	Case 8					14	468	15.1
	Case 8					15	278	10.36
	Case 8					17	222	4.91
	Case 9	MDS	MEC-GO			0	169
	Case 9			Tumor fever	Negative	1	151	1.25
	Case 9					4	151	0.98
	Case 9			Fever	Negative	5	443	4.37
	Case 9			Fever	S.hominis	8	460	11.27
	Case 10	AA	CY+ATG			-1	106	0.04
	Case 10			Fever	Bacillus sp.	3	275
	Case 10					5	325	4.32
	Case 10					7	219	3.13
	Case 11	AML	HD-AC			4	333	1.08
	Case 11					7	558	2.08
	Case 11					11	284	0.46
	Case 11					14	495	0.26
	Case 11					16	211	0.24
	Case 11			Fever	B.cereus	18	217	1.32
	Case 11					20	685	29.74
	*Case 7: On day 1 of chemotherapy, severe hemophagocytic syndrome was seen,
	and steroid pulse therapy was done. Therefore, baseline level was set on day14 of chemotherapy.
AFN group
	Case	Disease	Regimen			Chemo day	Psp	CRP
	Case 12	AML				1	174	2.00
	Case 12					3	116	1.33
	Case 12					5	116	0.75
	Case 12					8	172	0.56
	Case 12					10	223	0.42
	Case 12					12	200	1.71
	Case 13	AML	FLU-BU-ATG			1	138	0.36
	Case 13					3	137
	Case 13					5	298	1.08
	Case 13					8	253	1.31
	Case 13					10	125	0.94
	Case 13					12	149	1.31
	Case 13					14	194	1.38
	Case 14	MM	MEL200			1	48.7	0.06
	Case 14					3	58.9
	Case 14					5	88.6	0.04
	Case 14					10	188	0.23
	Case 14					12	167	0.61
	Case 14					17	106	0.23
	Case 15	ML	MEAM			1	120	0.05
	Case 15					4	142	0.04
	Case 15					7	246	5.8
	Case 15					9	136	2.01
	Case 15					16	247	1.6
	Case 15					18	199	1.1
